# Supplementary material for: The Influence of Meteorological Conditions and Seasons on Surface Ozone in Chonburi, Thailand
Source: Toxics. 2025 Mar 19;13(3):226. doi: 10.3390/toxics13030226 (PMC11946029; doi:10.3390/toxics13030226)
Supplement: Supplementary file 1 [file toxics-13-00226-s001.zip]

Archive with 1 entries (1 files):
- toxics-3468423-supplementary.pdf
